# Supplementary material for: 2,2,2-Tribromo-N-(2-chloro­phen­yl)acetamide
Source: Acta Crystallogr Sect E Struct Rep Online. 2010 Jan 16;66(Pt 2):o386. doi: 10.1107/S1600536810001467 (PMC2979848; doi:10.1107/S1600536810001467)
Supplement: Supplementary file 2 [file e-66-0o386-Isup2.hkl]

# 
# h,k,l, Fc-squared, Fo-squared, sigma(Fo-squared) and status flag 
# 
data_I
_shelx_title ' I:\SABINE\SABINE\GOWDA0R   0.03' 
_shelx_refln_list_code          4 
_shelx_F_calc_maximum      297.74 
_exptl_crystal_F_000       760.00 
_reflns_d_resolution_high  0.8000 
 
loop_ 
 _symmetry_equiv_pos_as_xyz 
 'x, y, z' 
 '-x, -y, z+1/2' 
 '-x+1/2, y+1/2, z+1/2' 
 'x+1/2, -y+1/2, z' 
 
_cell_length_a     9.1947 
_cell_length_b    12.9645 
_cell_length_c     9.5213 
_cell_angle_alpha  90.000 
_cell_angle_beta   90.000 
_cell_angle_gamma  90.000 
 
_shelx_F_squared_multiplier     1.000 
 
loop_ 
 _refln_index_h 
 _refln_index_k 
 _refln_index_l 
 _refln_F_squared_calc 
 _refln_F_squared_meas 
 _refln_F_squared_sigma 
 _refln_observed_status 
   4   0 -11     1148.36     1142.47     56.28 o 
   3   1 -11      370.43      360.02     32.24 o 
   4   1 -11       12.28       50.97     27.96 o 
   2   2 -11       41.44        9.47     43.56 o 
   3   2 -11       45.55       51.99     32.73 o 
   4   2 -11      213.52      205.99     31.29 o 
   2   3 -11      293.61      344.38     34.90 o 
   3   3 -11       82.14        5.73     37.76 o 
   2   4 -11      104.78      125.47     32.20 o 
   3   4 -11       18.69       29.00     50.89 o 
   1   5 -11      139.55      236.30     45.07 o 
   2   5 -11      105.21      109.48     53.52 o 
   1   6 -11      860.49      964.65     57.67 o 
   2   0 -10     1062.00      869.53     40.85 o 
   4   0 -10      230.94      357.16     32.14 o 
   6   0 -10       20.22       10.48     31.73 o 
   2   1 -10      390.48      382.53     23.54 o 
   3   1 -10       46.80       60.61     22.80 o 
   4   1 -10     1365.78     1421.66     30.91 o 
   5   1 -10       92.70       63.65     22.31 o 
   6   1 -10      108.30      193.50     26.92 o 
   1   2 -10      182.88      232.39     33.14 o 
   2   2 -10      617.24      574.94     27.49 o 
   3   2 -10      226.66      261.01     29.87 o 
   4   2 -10       19.42       29.20     24.67 o 
   5   2 -10       15.17       12.00     26.34 o 
   6   2 -10      165.67      135.36     26.63 o 
   1   3 -10      159.30      157.27     29.04 o 
   2   3 -10      234.89      176.11     47.84 o 
   3   3 -10       23.81       -6.61     30.36 o 
   4   3 -10      522.28      574.31     32.30 o 
   5   3 -10        8.10       11.32     28.46 o 
   0   4 -10      695.41      716.06     48.05 o 
   1   4 -10      113.21       78.33     26.48 o 
   2   4 -10       87.15       69.87     54.54 o 
   3   4 -10     1737.06     1682.97     34.02 o 
   4   4 -10       45.43       42.17     27.25 o 
   5   4 -10      422.77      417.29     30.01 o 
   1   5 -10       25.00       55.28     38.66 o 
   2   5 -10      450.42      465.04     33.53 o 
   3   5 -10      273.54      255.36     31.01 o 
   4   5 -10      653.63      690.61     28.66 o 
   5   5 -10      218.96      227.20     31.56 o 
   0   6 -10      632.05      665.83     51.86 o 
   1   6 -10       11.52       20.14     27.71 o 
   2   6 -10       45.24       76.70     35.01 o 
   3   6 -10      632.38      612.18     81.12 o 
   4   6 -10       32.03       55.68     37.72 o 
   1   7 -10     1608.05     1678.52     57.44 o 
   2   7 -10       74.38       31.73     29.98 o 
   3   7 -10      173.96      239.13     35.54 o 
   0   8 -10      328.14      401.52     34.18 o 
   1   8 -10      212.00      212.18     32.51 o 
   2   8 -10      101.64      100.58     31.26 o 
   2   0  -9     1126.13     1038.45     26.09 o 
   4   0  -9     2642.89     2864.07     82.88 o 
   6   0  -9      157.68      136.61     33.01 o 
   1   1  -9      880.79      832.75     28.75 o 
   2   1  -9     1258.48     1151.37     21.42 o 
   3   1  -9      475.71      560.05     20.33 o 
   4   1  -9       47.79       83.51     20.07 o 
   5   1  -9      438.90      407.38     20.45 o 
   6   1  -9      202.34      205.77     21.65 o 
   7   1  -9       34.05       38.61     24.52 o 
   1   2  -9      828.42      858.04     86.10 o 
   2   2  -9      258.36      267.27     19.38 o 
   3   2  -9      204.75      202.21     21.29 o 
   4   2  -9      218.27      218.38     19.44 o 
   5   2  -9      281.32      251.04     21.35 o 
   6   2  -9      404.70      438.63     23.91 o 
   7   2  -9      507.33      486.21     25.28 o 
   0   3  -9     6013.17     6390.05    159.65 o 
   1   3  -9      122.98       90.59     20.11 o 
   2   3  -9      997.51      910.71     26.34 o 
   3   3  -9      804.23      749.77     24.14 o 
   4   3  -9      307.46      282.78     24.31 o 
   5   3  -9      258.32      276.54     21.55 o 
   6   3  -9      539.33      552.31     23.77 o 
   7   3  -9       58.59       66.41     26.15 o 
   1   4  -9      466.05      445.37     22.51 o 
   2   4  -9      168.36      140.22     20.85 o 
   3   4  -9      633.14      623.66     24.29 o 
   4   4  -9      136.07      101.63     24.48 o 
   5   4  -9      157.53      151.14     21.72 o 
   6   4  -9      235.61      246.78     22.23 o 
   0   5  -9     1067.61     1085.96     97.25 o 
   1   5  -9      166.27      160.56     19.75 o 
   2   5  -9      117.86      126.78     24.36 o 
   3   5  -9     1832.91     1810.60     39.12 o 
   4   5  -9      115.21      111.21     25.51 o 
   5   5  -9      612.94      675.99     30.03 o 
   6   5  -9      299.42      295.26     24.19 o 
   1   6  -9     1212.61     1245.96     38.16 o 
   2   6  -9      309.46      303.73     27.49 o 
   3   6  -9       11.21       14.95     24.54 o 
   4   6  -9      941.49     1053.17     34.43 o 
   5   6  -9      178.43      172.87     27.24 o 
   6   6  -9      177.19      168.08     31.93 o 
   0   7  -9      406.32      344.02     31.31 o 
   1   7  -9      259.26      325.81     22.98 o 
   2   7  -9      210.22      232.48     29.77 o 
   3   7  -9       67.48       76.38     25.14 o 
   4   7  -9       23.95       32.29     21.96 o 
   5   7  -9      171.21      162.23     35.71 o 
   1   8  -9     2109.07     2277.51     27.99 o 
   2   8  -9      340.99      402.66     30.76 o 
   3   8  -9      130.97      104.71     29.04 o 
   4   8  -9      471.77      456.95     45.27 o 
   0   9  -9      439.31      498.50     36.87 o 
   1   9  -9      226.82      248.19     25.01 o 
   2   9  -9      167.95      217.53     24.50 o 
   3   9  -9      692.05      647.02     49.19 o 
   1  10  -9       10.26        7.62     23.62 o 
   2  10  -9       49.51       48.64     30.14 o 
   0   0  -8     2457.50     2333.11     32.21 o 
   2   0  -8     4798.93     4840.11    106.94 o 
   4   0  -8      227.28      183.13     25.36 o 
   6   0  -8      192.57      233.62     30.94 o 
   8   0  -8      146.09      170.62     36.55 o 
   1   1  -8     1938.44     1938.53     31.96 o 
   2   1  -8     1905.25     1858.07     38.62 o 
   3   1  -8     1621.13     1632.88     17.74 o 
   4   1  -8     1867.18     1849.79     31.63 o 
   5   1  -8      873.03      876.92     20.42 o 
   6   1  -8      620.09      594.16     21.70 o 
   7   1  -8       14.78       26.79     21.97 o 
   8   1  -8      343.57      303.43     23.47 o 
   0   2  -8      991.41      988.33     21.35 o 
   1   2  -8     1391.78     1344.39     29.40 o 
   2   2  -8      352.87      349.99     14.50 o 
   3   2  -8       23.38       31.39     15.15 o 
   4   2  -8      337.05      335.68     17.33 o 
   5   2  -8      526.53      491.61     19.94 o 
   6   2  -8      829.49      829.07     21.97 o 
   7   2  -8       65.12       64.74     22.65 o 
   8   2  -8      444.88      471.68     25.40 o 
   1   3  -8      278.81      241.98     17.62 o 
   2   3  -8     2557.73     2616.63     58.73 o 
   3   3  -8       83.09       83.37     15.34 o 
   4   3  -8      302.36      284.50     17.52 o 
   5   3  -8      286.08      264.80     18.48 o 
   6   3  -8     1512.05     1601.96     24.31 o 
   7   3  -8      123.70      101.00     21.39 o 
   8   3  -8       85.88       65.60     25.01 o 
   0   4  -8      823.93      883.52     38.66 o 
   1   4  -8     1796.36     1789.18     26.87 o 
   2   4  -8      800.61      717.79     18.21 o 
   3   4  -8     1246.17     1235.40     19.86 o 
   4   4  -8      281.66      304.37     18.37 o 
   5   4  -8     1158.42     1201.74     21.88 o 
   6   4  -8      124.43      120.78     20.33 o 
   7   4  -8       58.50       79.67     21.77 o 
   8   4  -8       54.48       48.25     24.37 o 
   1   5  -8      457.24      475.77     19.72 o 
   2   5  -8     1029.20     1031.87     28.90 o 
   3   5  -8      659.10      689.76     21.08 o 
   4   5  -8     1249.67     1160.42     22.35 o 
   5   5  -8      208.10      196.93     20.41 o 
   6   5  -8      245.84      260.27     22.85 o 
   7   5  -8      229.28      231.98     28.37 o 
   0   6  -8      246.47      311.56     26.32 o 
   1   6  -8      547.73      538.43     19.19 o 
   2   6  -8      888.75      996.42     23.39 o 
   3   6  -8     1528.26     1409.54     25.85 o 
   4   6  -8      245.48      220.19     21.85 o 
   5   6  -8      788.62      777.87     26.78 o 
   6   6  -8       60.86       81.60     27.14 o 
   7   6  -8       41.23       44.64     28.69 o 
   1   7  -8     2065.11     2174.25     32.33 o 
   2   7  -8      108.20      106.84     18.96 o 
   3   7  -8      563.04      579.93     22.12 o 
   4   7  -8     1228.09     1096.82     25.88 o 
   5   7  -8      869.27      915.11     25.09 o 
   6   7  -8       30.18       26.15     27.67 o 
   0   8  -8      371.74      340.61     30.64 o 
   1   8  -8      151.50      182.93     20.33 o 
   2   8  -8      319.60      360.64     21.49 o 
   3   8  -8      547.99      561.82     29.61 o 
   4   8  -8        3.63       -5.23     34.44 o 
   5   8  -8      132.72      145.86     31.32 o 
   6   8  -8      354.22      354.96     52.72 o 
   1   9  -8     1417.08     1359.39     32.21 o 
   2   9  -8      316.14      374.67     23.29 o 
   3   9  -8      132.33      154.63     29.01 o 
   4   9  -8      384.62      448.33     30.59 o 
   5   9  -8      105.52       83.94     31.35 o 
   0  10  -8     1499.38     1466.76     61.52 o 
   1  10  -8      295.37      392.44     23.14 o 
   2  10  -8        2.77       15.01     21.48 o 
   3  10  -8     1075.13     1153.03     27.73 o 
   4  10  -8        5.39        5.25     35.48 o 
   1  11  -8      427.57      495.90     24.62 o 
   2  11  -8       82.64      100.08     24.08 o 
   3  11  -8      158.90      205.63     25.45 o 
   2   0  -7     6511.70     6567.85     52.92 o 
   4   0  -7      205.81      220.98     21.75 o 
   6   0  -7     3242.24     3137.76    133.07 o 
   8   0  -7      781.43      722.35     33.00 o 
   0   1  -7     3153.59     3008.96     22.44 o 
   1   1  -7     3093.27     3174.97     22.85 o 
   2   1  -7      704.79      750.00     12.25 o 
   3   1  -7     1909.20     1825.50     27.89 o 
   4   1  -7       85.16       80.66     13.92 o 
   5   1  -7      729.24      703.37     18.22 o 
   6   1  -7      278.94      228.11     18.29 o 
   7   1  -7      203.10      202.02     19.14 o 
   8   1  -7      294.96      287.90     22.30 o 
   9   1  -7      369.24      394.39     24.40 o 
   1   2  -7     1770.11     1766.60     26.97 o 
   2   2  -7     1216.04     1207.28     18.41 o 
   3   2  -7      653.60      681.54     14.72 o 
   4   2  -7     2232.33     2165.44     32.04 o 
   5   2  -7     1869.99     1815.05     20.27 o 
   6   2  -7      686.48      719.59     20.90 o 
   7   2  -7      103.49       64.91     19.76 o 
   8   2  -7       22.93       22.48     22.35 o 
   9   2  -7      686.71      619.32     24.82 o 
   0   3  -7     1913.49     1906.16     20.19 o 
   1   3  -7      136.37      105.10     10.91 o 
   2   3  -7     8912.36     9015.38     69.20 o 
   3   3  -7      764.94      698.85     13.68 o 
   4   3  -7      149.99      143.36     15.14 o 
   5   3  -7      494.55      460.06     17.77 o 
   6   3  -7      636.30      643.62     25.24 o 
   7   3  -7       11.24       23.07     23.98 o 
   8   3  -7       61.85       34.69     26.96 o 
   9   3  -7       29.20       27.97     23.84 o 
   1   4  -7     3435.28     3321.13     29.69 o 
   2   4  -7       28.91       18.59     12.82 o 
   3   4  -7      320.48      327.13     13.80 o 
   4   4  -7     1028.50      976.74     17.87 o 
   5   4  -7     1087.64     1111.99     23.61 o 
   6   4  -7      211.52      223.68     22.90 o 
   7   4  -7      735.05      675.81     27.73 o 
   8   4  -7      283.68      276.86     27.38 o 
   0   5  -7     2272.77     2503.70     65.70 o 
   1   5  -7     2948.57     3113.63     19.64 o 
   2   5  -7     2180.83     2267.00     29.92 o 
   3   5  -7      335.29      302.02     16.98 o 
   4   5  -7       89.54       84.73     17.99 o 
   5   5  -7     1274.52     1284.92     30.96 o 
   6   5  -7      417.18      410.48     23.47 o 
   7   5  -7      319.22      368.85     26.71 o 
   8   5  -7      353.77      386.07     27.69 o 
   1   6  -7     1112.27     1187.73     15.91 o 
   2   6  -7      961.60     1054.27     16.18 o 
   3   6  -7       56.79       57.21     14.20 o 
   4   6  -7       83.80       55.21     19.40 o 
   5   6  -7      705.73      650.85     21.26 o 
   6   6  -7      970.65      994.35     27.98 o 
   7   6  -7     1181.46     1192.88     39.34 o 
   8   6  -7      231.14      236.54     28.18 o 
   0   7  -7     3480.01     3654.42     53.96 o 
   1   7  -7      722.64      914.03     24.29 o 
   2   7  -7      285.10      271.59     18.43 o 
   3   7  -7     1075.95     1067.33     22.66 o 
   4   7  -7      415.69      342.00     22.31 o 
   5   7  -7      734.32      766.19     22.79 o 
   6   7  -7       31.77       32.45     27.42 o 
   7   7  -7      203.78      265.62     34.21 o 
   1   8  -7     2133.25     2203.37     23.01 o 
   2   8  -7     1171.46     1200.75     25.44 o 
   3   8  -7     1170.38     1159.04     35.00 o 
   4   8  -7      863.69      801.01     30.55 o 
   5   8  -7      902.33      911.10     38.80 o 
   6   8  -7      278.47      332.07     39.43 o 
   7   8  -7      103.66      106.17     31.25 o 
   0   9  -7      630.94      765.19     81.32 o 
   1   9  -7       55.45       64.03     19.82 o 
   2   9  -7      269.12      311.99     20.93 o 
   3   9  -7     1857.89     1765.81     40.60 o 
   4   9  -7      395.08      410.09     27.08 o 
   5   9  -7      442.42      436.67     29.53 o 
   6   9  -7      204.86      165.57     35.15 o 
   1  10  -7      336.75      370.41     21.25 o 
   2  10  -7      611.16      547.13     21.93 o 
   3  10  -7      568.89      591.04     24.15 o 
   4  10  -7      247.67      243.84     22.89 o 
   5  10  -7       41.43       30.40     27.09 o 
   6  10  -7      466.83      454.45     41.15 o 
   0  11  -7      946.01      877.36     35.36 o 
   1  11  -7      669.95      749.71     23.30 o 
   2  11  -7      279.39      354.60     22.24 o 
   3  11  -7      560.38      520.25     33.47 o 
   4  11  -7       52.78       39.05     23.68 o 
   5  11  -7      466.10      496.44     33.87 o 
   1  12  -7      727.45      838.11     27.31 o 
   2  12  -7        1.66        9.49     23.51 o 
   3  12  -7       28.69       45.51     23.01 o 
   0  13  -7      666.00      719.62     40.40 o 
   1  13  -7       36.80       63.12     25.46 o 
   0   0  -6    20597.40    20836.74     43.19 o 
   2   0  -6      208.87      192.02     11.52 o 
   4   0  -6      767.67      705.56     20.16 o 
   6   0  -6     2138.83     1992.71     28.21 o 
   8   0  -6     1703.51     1668.43     34.13 o 
   1   1  -6     4977.82     4920.47     38.38 o 
   2   1  -6     3094.51     3088.01     32.40 o 
   3   1  -6     1789.41     1722.04     20.05 o 
   4   1  -6     1876.35     1791.98     19.58 o 
   5   1  -6      917.36      908.54     18.78 o 
   6   1  -6     1244.17     1201.64     18.83 o 
   7   1  -6      985.86      892.95     19.95 o 
   8   1  -6      174.62      143.76     20.97 o 
   9   1  -6      100.46      109.32     22.70 o 
   0   2  -6     2216.32     2244.78     13.30 o 
   1   2  -6     1886.88     1932.41     23.30 o 
   2   2  -6     1925.41     1982.02     21.43 o 
   3   2  -6     4001.01     3856.15     46.84 o 
   4   2  -6      832.46      903.39     13.21 o 
   5   2  -6      497.23      526.98     30.50 o 
   6   2  -6     1103.41      957.88     20.27 o 
   7   2  -6        2.18       -1.38     28.17 o 
   8   2  -6      780.13      714.60     24.23 o 
   9   2  -6      284.98      271.25     25.19 o 
   1   3  -6     4788.32     4731.22     47.25 o 
   2   3  -6      779.68      752.46     10.99 o 
   3   3  -6     1082.28      997.51     14.72 o 
   4   3  -6    10768.36    10793.12     83.45 o 
   5   3  -6      131.12      133.45     18.06 o 
   6   3  -6      183.60      200.98     24.02 o 
   7   3  -6      254.75      276.27     21.66 o 
   8   3  -6      315.32      284.37     27.30 o 
   9   3  -6      196.42      200.24     26.27 o 
   0   4  -6     1595.14     1664.18     16.66 o 
   1   4  -6     2162.69     2269.03     35.02 o 
   2   4  -6     3384.54     3211.57     27.64 o 
   3   4  -6     4389.21     4239.53     47.19 o 
   4   4  -6       30.98       35.91     15.69 o 
   5   4  -6     1605.16     1570.05     22.94 o 
   6   4  -6       23.28       23.20     22.93 o 
   7   4  -6      442.68      483.08     24.98 o 
   8   4  -6       69.39       56.03     25.11 o 
   9   4  -6      238.94      238.47     29.79 o 
   1   5  -6     2179.64     2242.04     19.80 o 
   2   5  -6     2241.61     2315.64     35.85 o 
   3   5  -6       93.21       84.20     12.32 o 
   4   5  -6     1457.60     1421.21     53.18 o 
   5   5  -6      528.93      548.22     20.60 o 
   6   5  -6      580.50      590.03     23.55 o 
   7   5  -6     1507.16     1601.00     35.16 o 
   8   5  -6       70.90       49.95     24.17 o 
   9   5  -6       19.29       18.36     36.89 o 
   0   6  -6     7855.13     8711.42     39.48 o 
   1   6  -6     2726.97     2679.04     24.04 o 
   2   6  -6      445.48      456.90     13.69 o 
   3   6  -6     1922.23     1931.51     35.70 o 
   4   6  -6      466.39      449.80     17.87 o 
   5   6  -6     2149.77     2100.59     33.65 o 
   6   6  -6      292.47      291.78     23.83 o 
   7   6  -6      174.51      226.56     25.05 o 
   8   6  -6      504.97      506.07     25.78 o 
   1   7  -6     1783.37     1952.29     27.61 o 
   2   7  -6     1170.59     1082.54     32.70 o 
   3   7  -6     1059.94      993.52     34.32 o 
   4   7  -6       60.61       56.20     16.07 o 
   5   7  -6     1199.26     1168.60     25.07 o 
   6   7  -6      918.34      876.87     31.32 o 
   7   7  -6      712.31      716.74     33.70 o 
   8   7  -6      123.16      153.33     31.81 o 
   0   8  -6      263.32      348.61     24.57 o 
   1   8  -6      319.54      342.40     19.39 o 
   2   8  -6      423.37      441.60     18.89 o 
   3   8  -6     1783.76     1844.66     25.33 o 
   4   8  -6       97.16       54.38     17.65 o 
   5   8  -6      129.98      153.48     23.62 o 
   6   8  -6      204.15      170.78     28.68 o 
   7   8  -6        2.36        6.73     30.68 o 
   8   8  -6      315.17      366.27     29.82 o 
   1   9  -6     2478.38     2577.88     37.85 o 
   2   9  -6      925.02      955.04     27.24 o 
   3   9  -6      878.46      884.10     33.12 o 
   4   9  -6      240.60      240.06     20.89 o 
   5   9  -6      488.86      460.81     38.46 o 
   6   9  -6      903.39      881.64     32.76 o 
   7   9  -6       77.73       62.71     26.62 o 
   0  10  -6      917.43      935.68     37.06 o 
   1  10  -6      858.70      951.18     28.37 o 
   2  10  -6      479.03      469.12     20.30 o 
   3  10  -6      754.50      773.80     38.38 o 
   4  10  -6      420.77      415.72     31.01 o 
   5  10  -6      676.68      734.01     34.42 o 
   6  10  -6      269.15      226.39     26.98 o 
   1  11  -6      325.43      395.17     21.28 o 
   2  11  -6      404.77      379.14     22.62 o 
   3  11  -6      625.37      597.07     24.70 o 
   4  11  -6      338.94      398.76     32.65 o 
   5  11  -6      209.23      201.80     22.32 o 
   6  11  -6      329.85      295.52     29.86 o 
   0  12  -6      537.68      546.89     33.42 o 
   1  12  -6      653.41      631.68     23.09 o 
   2  12  -6     1388.16     1435.29     30.69 o 
   3  12  -6      221.96      249.93     25.52 o 
   4  12  -6       85.91       96.32     22.88 o 
   5  12  -6      544.72      477.60     47.93 o 
   1  13  -6      189.90      206.49     25.61 o 
   2  13  -6      361.38      413.68     30.77 o 
   3  13  -6      175.85      188.96     24.14 o 
   2   0  -5      867.00      831.83     13.09 o 
   4   0  -5    11499.01    11029.31    217.13 o 
   6   0  -5     1331.65     1211.90     23.71 o 
   8   0  -5      747.88      658.55     27.97 o 
  10   0  -5      359.28      362.35     34.11 o 
   0   1  -5     7955.05     7723.84     24.19 o 
   1   1  -5     1230.61     1340.03     11.39 o 
   2   1  -5     2075.23     2005.76     10.55 o 
   3   1  -5     9930.42     9667.40     56.52 o 
   4   1  -5      595.74      580.46     13.06 o 
   5   1  -5     2228.89     2197.54     20.66 o 
   6   1  -5      987.90      899.04     18.91 o 
   7   1  -5       61.87       58.77     18.76 o 
   8   1  -5      931.91      891.69     38.20 o 
   9   1  -5       53.37       40.06     23.02 o 
  10   1  -5       60.55       62.23     24.65 o 
   1   2  -5     3407.50     3509.55     16.80 o 
   2   2  -5     4078.64     4051.45     30.19 o 
   3   2  -5     1665.53     1605.55     23.35 o 
   4   2  -5     7502.44     7528.36     87.84 o 
   5   2  -5      172.50      174.49     15.35 o 
   6   2  -5      734.67      762.89     18.96 o 
   7   2  -5     3776.68     3433.92     81.54 o 
   8   2  -5       64.45       65.32     21.93 o 
   9   2  -5       39.54       21.29     25.45 o 
  10   2  -5      162.69      172.13     23.66 o 
   0   3  -5    17520.09    17820.37     72.88 o 
   1   3  -5     1005.25      968.05     13.28 o 
   2   3  -5      600.18      586.37      7.49 o 
   3   3  -5      411.62      436.86     11.08 o 
   4   3  -5      651.55      602.12     19.68 o 
   5   3  -5      861.35      831.47     24.65 o 
   6   3  -5     2126.48     1978.72     52.49 o 
   7   3  -5       22.16        9.41     20.21 o 
   8   3  -5     1144.48     1087.34     25.87 o 
   9   3  -5      124.58      131.74     23.33 o 
  10   3  -5      248.38      253.59     24.16 o 
   1   4  -5     6205.20     6078.88     42.03 o 
   2   4  -5     1501.01     1417.75     16.63 o 
   3   4  -5      294.83      276.57     10.44 o 
   4   4  -5     1812.38     1797.37     34.22 o 
   5   4  -5      321.59      348.58     17.55 o 
   6   4  -5     1064.18     1036.96     20.83 o 
   7   4  -5     4050.33     4039.75    134.94 o 
   8   4  -5      414.26      401.82     24.27 o 
   9   4  -5      348.05      356.45     30.06 o 
  10   4  -5       29.08        3.17     27.33 o 
   0   5  -5    15553.40    16561.48    201.06 o 
   1   5  -5     2958.60     3017.98     25.78 o 
   2   5  -5     3810.11     3593.39     27.65 o 
   3   5  -5     4781.29     4644.94     61.43 o 
   4   5  -5      384.01      398.81     20.04 o 
   5   5  -5     1420.88     1339.23     28.52 o 
   6   5  -5      328.55      323.60     18.24 o 
   7   5  -5      315.95      318.39     21.60 o 
   8   5  -5      639.74      650.49     25.21 o 
   9   5  -5       53.29       35.43     21.86 o 
   1   6  -5     3137.72     3374.20     29.06 o 
   2   6  -5      155.59      149.72     13.62 o 
   3   6  -5      592.14      579.82     13.12 o 
   4   6  -5     4199.87     4229.56     51.56 o 
   5   6  -5     1127.03     1039.54     30.67 o 
   6   6  -5      761.21      743.81     26.66 o 
   7   6  -5      122.21      137.10     21.86 o 
   8   6  -5      140.80      178.09     38.60 o 
   9   6  -5      426.98      358.63     26.88 o 
   0   7  -5      602.82      591.12     21.09 o 
   1   7  -5       57.99       75.00     14.34 o 
   2   7  -5     3769.10     3591.86    125.48 o 
   3   7  -5     5435.47     5524.10     86.43 o 
   4   7  -5      344.28      311.58     15.24 o 
   5   7  -5     1944.37     1838.46     26.88 o 
   6   7  -5       18.41       35.31     23.95 o 
   7   7  -5       49.62       71.83     25.09 o 
   8   7  -5       35.88       49.88     30.38 o 
   9   7  -5       11.19       34.53     43.85 o 
   1   8  -5     3599.55     3813.88     62.71 o 
   2   8  -5     1534.01     1555.41     46.40 o 
   3   8  -5      356.06      343.78     26.92 o 
   4   8  -5     1609.55     1667.20     43.18 o 
   5   8  -5     1553.04     1487.11     26.71 o 
   6   8  -5      244.77      250.91     28.79 o 
   7   8  -5     1186.30     1185.66     27.56 o 
   8   8  -5       68.67       70.26     27.46 o 
   0   9  -5     2315.60     2342.74    100.09 o 
   1   9  -5     1234.31     1258.04     52.16 o 
   2   9  -5      855.54      855.72     24.95 o 
   3   9  -5       80.72      106.05     17.16 o 
   4   9  -5        4.19       13.74     21.53 o 
   5   9  -5      663.87      635.44     22.24 o 
   6   9  -5      131.93      126.20     23.17 o 
   7   9  -5       14.78       14.09     25.36 o 
   8   9  -5      428.46      459.40     29.36 o 
   1  10  -5     2439.35     2532.91     55.60 o 
   2  10  -5     1025.49     1010.00     43.58 o 
   3  10  -5      163.14      175.41     19.40 o 
   4  10  -5      736.41      734.77     37.62 o 
   5  10  -5      259.63      275.58     19.25 o 
   6  10  -5     1068.75     1128.66     39.61 o 
   7  10  -5      366.85      328.42     28.06 o 
   0  11  -5      586.33      668.70     49.54 o 
   1  11  -5     1303.47     1321.38     26.39 o 
   2  11  -5      817.97      814.38     22.46 o 
   3  11  -5      795.69      787.82     28.15 o 
   4  11  -5      383.05      351.54     24.69 o 
   5  11  -5      674.11      664.72     22.18 o 
   6  11  -5      206.49      223.21     28.04 o 
   1  12  -5      695.04      751.02     28.86 o 
   2  12  -5      163.32      188.27     20.71 o 
   3  12  -5      530.14      498.62     24.57 o 
   4  12  -5      529.28      634.36     25.40 o 
   5  12  -5      447.72      487.65     27.68 o 
   6  12  -5       96.68      116.00     24.05 o 
   0  13  -5     1001.83      928.38     42.49 o 
   1  13  -5        5.35       -3.19     21.48 o 
   2  13  -5     1251.88     1324.63     32.54 o 
   3  13  -5      206.28      217.50     23.71 o 
   4  13  -5       95.76      135.91     22.75 o 
   1  14  -5      253.78      278.66     25.57 o 
   2  14  -5      515.92      545.36     32.94 o 
   3  14  -5      271.11      316.58     30.36 o 
   0   0  -4    27531.80    27370.91    241.30 o 
   2   0  -4    13073.11    13444.73     61.38 o 
   4   0  -4     4473.86     4644.62     35.94 o 
   6   0  -4     6703.46     6325.68     46.10 o 
   8   0  -4     4319.00     4382.04     50.63 o 
  10   0  -4     1071.39     1019.37     31.03 o 
   1   1  -4     7671.87     7549.34     40.61 o 
   2   1  -4      751.87      800.05      6.90 o 
   3   1  -4     2772.01     2723.84     25.70 o 
   4   1  -4     7132.32     6851.37     54.21 o 
   5   1  -4      511.66      525.30     28.03 o 
   6   1  -4       92.52       85.56     15.90 o 
   7   1  -4     3315.75     3057.79     87.82 o 
   8   1  -4      277.38      303.63     19.80 o 
   9   1  -4      330.10      295.71     23.76 o 
  10   1  -4      258.47      229.40     25.50 o 
   0   2  -4    15211.52    15345.05     88.99 o 
   1   2  -4    11652.96    12149.51     54.21 o 
   2   2  -4     2708.14     2771.02     18.54 o 
   3   2  -4     6018.98     5629.73     34.25 o 
   4   2  -4      569.58      584.46     19.62 o 
   5   2  -4     1952.46     1925.25     17.91 o 
   6   2  -4      213.19      214.24     16.10 o 
   7   2  -4      854.93      847.33     36.40 o 
   8   2  -4      434.44      366.68     20.00 o 
   9   2  -4      484.68      454.60     23.77 o 
  10   2  -4       59.85       39.55     24.58 o 
   1   3  -4     9922.34     9832.45     90.15 o 
   2   3  -4    10500.20    10844.45     63.00 o 
   3   3  -4     3570.62     3527.53     21.32 o 
   4   3  -4     8737.52     8486.65    166.56 o 
   5   3  -4       14.02       -0.34     13.78 o 
   6   3  -4     5723.12     5548.34    105.31 o 
   7   3  -4      416.02      403.46     18.95 o 
   8   3  -4     1186.05     1037.59     55.31 o 
   9   3  -4       21.57       16.33     20.14 o 
  10   3  -4      231.43      219.96     26.75 o 
   0   4  -4     6555.07     6674.94     21.26 o 
   1   4  -4      751.51      811.15     10.81 o 
   2   4  -4      582.54      587.75      7.30 o 
   3   4  -4     6796.84     6455.77     51.28 o 
   4   4  -4      251.44      216.34     11.41 o 
   5   4  -4      822.19      789.57     24.72 o 
   6   4  -4      543.17      541.76     17.83 o 
   7   4  -4       47.87       38.81     18.34 o 
   8   4  -4      728.63      661.55     24.97 o 
   9   4  -4      237.01      236.43     21.12 o 
  10   4  -4      136.63      134.05     28.48 o 
   1   5  -4     3338.26     3357.95     53.28 o 
   2   5  -4      360.71      371.43      8.95 o 
   3   5  -4     2312.56     2230.00     23.52 o 
   4   5  -4     2039.52     1952.98     34.25 o 
   5   5  -4     3218.20     3093.50     64.38 o 
   6   5  -4       42.59       49.29     17.63 o 
   7   5  -4      842.87      834.30     43.57 o 
   8   5  -4       47.97       43.06     19.11 o 
   9   5  -4      804.86      829.88     32.43 o 
  10   5  -4      198.12      181.19     32.50 o 
   0   6  -4     5754.00     5710.32     29.15 o 
   1   6  -4      287.07      295.17     16.25 o 
   2   6  -4     4580.56     4588.08     59.71 o 
   3   6  -4    10381.01    10060.69     64.26 o 
   4   6  -4      235.46      234.54     12.74 o 
   5   6  -4     3302.51     3127.91     20.82 o 
   6   6  -4      456.11      466.40     20.45 o 
   7   6  -4      118.34      176.85     25.89 o 
   8   6  -4      679.83      658.25     24.42 o 
   9   6  -4       51.30       23.34     32.31 o 
   1   7  -4     2769.85     2721.33     65.93 o 
   2   7  -4      528.04      502.73     13.85 o 
   3   7  -4      127.71      144.10     14.12 o 
   4   7  -4     2273.23     2092.72     24.27 o 
   5   7  -4      283.99      293.80     16.89 o 
   6   7  -4     1014.09      978.44     25.44 o 
   7   7  -4     1734.92     1705.35     27.34 o 
   8   7  -4      265.62      265.63     22.88 o 
   9   7  -4       28.97       42.26     51.24 o 
   0   8  -4     3477.90     3394.33    273.27 o 
   1   8  -4     3390.33     3387.52     48.21 o 
   2   8  -4     1111.73     1117.40     16.04 o 
   3   8  -4      302.31      337.54     15.29 o 
   4   8  -4       95.10       88.87     15.44 o 
   5   8  -4      451.88      439.40     18.29 o 
   6   8  -4      514.84      549.44     18.31 o 
   7   8  -4      193.29      212.70     20.00 o 
   8   8  -4      417.97      422.30     30.90 o 
   9   8  -4      261.58      227.20     55.16 o 
   1   9  -4     7848.49     7621.47     82.76 o 
   2   9  -4       41.70       48.16     15.38 o 
   3   9  -4     1041.71     1077.03     18.77 o 
   4   9  -4     2803.91     2899.94     33.77 o 
   5   9  -4      538.82      521.17     18.80 o 
   6   9  -4      165.60      150.30     19.77 o 
   7   9  -4     1833.75     1798.87     60.37 o 
   8   9  -4      229.52      236.98     50.90 o 
   0  10  -4      183.20      193.66     25.35 o 
   1  10  -4        6.77       -3.53     16.85 o 
   2  10  -4     1747.49     1828.49     37.58 o 
   3  10  -4     2430.22     2586.31     56.73 o 
   4  10  -4      306.76      297.39     16.58 o 
   5  10  -4      445.50      444.83     20.37 o 
   6  10  -4      341.83      322.72     21.01 o 
   7  10  -4      115.02       62.45     26.48 o 
   8  10  -4      232.29      243.49     51.90 o 
   1  11  -4      201.05      161.85     18.81 o 
   2  11  -4      859.74      923.00     26.81 o 
   3  11  -4      142.16      174.54     19.16 o 
   4  11  -4     2036.81     2100.76     57.30 o 
   5  11  -4     1134.29     1196.36     24.07 o 
   6  11  -4      302.08      340.24     21.47 o 
   7  11  -4      104.63      151.97     53.09 o 
   0  12  -4     2123.87     2072.78     55.28 o 
   1  12  -4      330.09      284.00     20.02 o 
   2  12  -4      310.81      308.67     19.21 o 
   3  12  -4     1459.37     1580.45     45.10 o 
   4  12  -4       31.15       56.55     24.34 o 
   5  12  -4      597.62      672.26     24.52 o 
   6  12  -4      243.83      307.67     27.65 o 
   1  13  -4      770.50      718.66     33.80 o 
   2  13  -4      448.94      508.72     21.87 o 
   3  13  -4      203.49      231.83     22.09 o 
   4  13  -4       17.01       16.47     25.08 o 
   5  13  -4       87.98      121.99     35.23 o 
   0  14  -4     1802.00     1712.75     38.11 o 
   1  14  -4      266.84      303.76     28.22 o 
   2  14  -4      373.00      377.80     23.26 o 
   3  14  -4       60.60       88.30     23.72 o 
   4  14  -4       95.16      130.73     38.89 o 
   1  15  -4      170.59      168.29     24.16 o 
   2  15  -4      371.16      414.96     36.63 o 
   2   0  -3     8202.47     8649.06     76.95 o 
   4   0  -3     7469.29     7693.71     98.16 o 
   6   0  -3     5124.87     4754.26     39.11 o 
   8   0  -3     1240.99     1542.26     36.16 o 
  10   0  -3      281.01      182.90     41.32 o 
   0   1  -3     8726.63     9082.21     44.80 o 
   1   1  -3    13230.37    13521.89     45.50 o 
   2   1  -3    16194.19    16169.87     68.56 o 
   3   1  -3     2652.27     2679.29     19.06 o 
   4   1  -3      290.55      312.82     10.62 o 
   5   1  -3     6243.02     6268.57     93.91 o 
   6   1  -3     1092.02     1025.60     18.24 o 
   7   1  -3      450.81      456.66     20.18 o 
   8   1  -3      233.53      226.55     22.10 o 
   9   1  -3     1366.62     1308.75     20.26 o 
  10   1  -3      704.23      770.65     45.58 o 
  11   1  -3       63.40       71.64     33.60 o 
   1   2  -3     4790.29     4817.48     35.76 o 
   2   2  -3    18116.22    18725.84     81.14 o 
   3   2  -3     3895.44     3982.60     29.79 o 
   4   2  -3     6750.99     6432.32     97.77 o 
   5   2  -3     8072.79     7930.02     70.90 o 
   6   2  -3     4277.14     4137.56     66.12 o 
   7   2  -3     1148.07     1022.48     24.95 o 
   8   2  -3      194.90      186.14     16.15 o 
   9   2  -3      738.53      733.30     46.28 o 
  10   2  -3      311.07      298.13     24.43 o 
  11   2  -3       72.71       83.66     33.00 o 
   0   3  -3    13377.13    14093.66    194.99 o 
   1   3  -3      854.65      909.39      7.61 o 
   2   3  -3     5259.50     5193.47     39.52 o 
   3   3  -3      350.94      342.27      4.63 o 
   4   3  -3     4085.59     4223.24     12.48 o 
   5   3  -3      408.30      435.26     13.68 o 
   6   3  -3     1068.14      979.28     16.57 o 
   7   3  -3       35.23       26.96     16.75 o 
   8   3  -3      989.27      901.16     30.95 o 
   9   3  -3        2.09       -1.53     23.21 o 
  10   3  -3      617.27      553.49     26.70 o 
   1   4  -3    11948.20    11859.80     52.95 o 
   2   4  -3     3502.29     3569.71     24.33 o 
   3   4  -3     6331.46     6205.36     42.84 o 
   4   4  -3      227.54      220.96      6.67 o 
   5   4  -3     6816.50     6661.63    142.25 o 
   6   4  -3     2100.43     2055.83     45.14 o 
   7   4  -3      864.97      874.22     21.42 o 
   8   4  -3      494.61      458.99     18.04 o 
   9   4  -3     2126.52     1921.24     40.63 o 
  10   4  -3       25.33       26.90     30.64 o 
   0   5  -3    17942.91    18455.60     55.87 o 
   1   5  -3     3632.54     3691.78     48.51 o 
   2   5  -3    12069.00    12200.19     67.95 o 
   3   5  -3     6272.96     6024.35     48.67 o 
   4   5  -3      132.90      116.72      8.42 o 
   5   5  -3      401.40      408.72     10.08 o 
   6   5  -3     1556.66     1530.28     33.21 o 
   7   5  -3        3.28       10.63     17.16 o 
   8   5  -3      541.33      528.02     25.55 o 
   9   5  -3      618.99      634.00     29.61 o 
  10   5  -3      251.12      280.10     45.80 o 
   1   6  -3     5023.45     5169.06    100.16 o 
   2   6  -3     2873.01     2898.16     43.42 o 
   3   6  -3     1992.96     1925.51     13.12 o 
   4   6  -3     1457.35     1415.51     15.62 o 
   5   6  -3      141.43      154.21     14.07 o 
   6   6  -3     2343.71     2383.52     28.56 o 
   7   6  -3      413.02      395.07     22.61 o 
   8   6  -3      667.16      565.18     36.38 o 
   9   6  -3       46.81       52.29     29.85 o 
  10   6  -3       18.30       64.15     51.53 o 
   0   7  -3     6491.34     6205.49     37.75 o 
   1   7  -3     6869.37     6914.42     93.28 o 
   2   7  -3      534.24      580.05     13.93 o 
   3   7  -3     4112.04     4159.55     46.91 o 
   4   7  -3     1363.23     1299.67     19.37 o 
   5   7  -3     5467.60     5581.96    106.72 o 
   6   7  -3      713.61      739.49     16.36 o 
   7   7  -3      739.80      740.76     19.23 o 
   8   7  -3      341.38      412.63     27.90 o 
   9   7  -3      568.03      615.09     52.95 o 
   1   8  -3     3207.15     3023.48     57.90 o 
   2   8  -3     1679.01     1747.78     32.73 o 
   3   8  -3      804.26      844.27     12.73 o 
   4   8  -3     2673.71     2632.13     48.77 o 
   5   8  -3      751.55      789.86     19.13 o 
   6   8  -3      112.13      111.26     15.73 o 
   7   8  -3     3012.66     2959.94     47.35 o 
   8   8  -3      131.95      167.72     39.17 o 
   9   8  -3       56.58       92.40     53.85 o 
   0   9  -3     1937.30     1917.50     25.41 o 
   1   9  -3     1124.93     1167.13     20.26 o 
   2   9  -3     2266.31     2203.16     38.53 o 
   3   9  -3      905.07      931.69     16.49 o 
   4   9  -3      777.09      797.28     16.92 o 
   5   9  -3      665.56      617.62     20.62 o 
   6   9  -3      608.03      634.30     24.63 o 
   7   9  -3        8.45       -0.01     30.40 o 
   8   9  -3        4.51       18.50     49.24 o 
   9   9  -3       21.85       54.43     56.21 o 
   1  10  -3     2225.04     2174.95     28.73 o 
   2  10  -3      333.71      366.94     16.87 o 
   3  10  -3     1344.77     1339.27     18.81 o 
   4  10  -3     4437.15     4736.81     54.32 o 
   5  10  -3      611.85      635.79     18.72 o 
   6  10  -3       83.82       96.56     27.16 o 
   7  10  -3      267.63      300.35     43.30 o 
   8  10  -3      475.08      564.50     53.40 o 
   0  11  -3      936.31      932.64     46.36 o 
   1  11  -3       53.44       38.97     17.04 o 
   2  11  -3      605.22      628.44     24.47 o 
   3  11  -3     4170.87     4311.00     86.85 o 
   4  11  -3       24.38       41.62     17.47 o 
   5  11  -3      776.24      740.39     21.26 o 
   6  11  -3      382.38      370.03     23.72 o 
   7  11  -3        0.75        9.60     50.73 o 
   1  12  -3      585.56      559.99     19.67 o 
   2  12  -3      994.15      984.52     27.22 o 
   3  12  -3       82.57      123.22     21.47 o 
   4  12  -3       76.57       78.82     22.77 o 
   5  12  -3      242.63      288.11     26.49 o 
   6  12  -3      612.27      670.21     35.53 o 
   7  12  -3      403.01      451.50     40.48 o 
   0  13  -3     4016.42     3998.96     38.67 o 
   1  13  -3      289.13      278.51     19.48 o 
   2  13  -3      138.81      110.86     19.68 o 
   3  13  -3      294.92      310.50     23.53 o 
   4  13  -3      101.77      132.88     30.42 o 
   5  13  -3      128.02      163.45     33.16 o 
   6  13  -3      435.65      513.07     63.57 o 
   1  14  -3      576.27      590.72     22.56 o 
   2  14  -3      210.61      244.16     23.97 o 
   3  14  -3       71.24      124.06     32.92 o 
   4  14  -3      218.30      310.25     36.25 o 
   5  14  -3       51.58       78.09     36.57 o 
   0  15  -3        2.69       33.56     40.86 o 
   1  15  -3       77.81       62.45     23.06 o 
   2  15  -3      232.97      289.16     45.11 o 
   3  15  -3      417.52      523.37     42.72 o 
   0   0  -2    32714.65    32542.73    136.15 o 
   2   0  -2    84522.69    82069.18    400.03 o 
   4   0  -2     2356.04     2421.11     69.30 o 
   6   0  -2     5967.39     5854.60     39.86 o 
   8   0  -2     2279.85     2383.13     27.78 o 
  10   0  -2     1239.90     1372.81     38.93 o 
   1   1  -2     2909.30     3101.39     14.41 o 
   2   1  -2     2307.46     2412.39     16.87 o 
   3   1  -2     2773.94     2809.51     68.15 o 
   4   1  -2     3582.64     3529.12     41.33 o 
   5   1  -2    10800.28    10982.08    128.68 o 
   6   1  -2     1981.98     2044.29     51.12 o 
   7   1  -2      167.91      193.94     15.11 o 
   8   1  -2      794.67      832.35     20.97 o 
   9   1  -2     1829.89     1933.58     47.59 o 
  10   1  -2       25.12       49.19     40.41 o 
   0   2  -2     3347.05     3365.91     12.69 o 
   1   2  -2    16475.63    16866.11     91.60 o 
   2   2  -2     3876.31     3815.22     34.99 o 
   3   2  -2     2487.03     2548.71     20.45 o 
   4   2  -2      478.88      513.47      7.58 o 
   5   2  -2     4812.05     4961.26     40.13 o 
   6   2  -2       55.10       37.80     15.40 o 
   7   2  -2      755.17      737.17     16.37 o 
   8   2  -2       94.27       93.23     13.40 o 
   9   2  -2      465.52      476.41     27.99 o 
  10   2  -2      119.75      109.60     28.46 o 
  11   2  -2      299.94      294.80     28.50 o 
   1   3  -2    13123.12    13246.47     83.15 o 
   2   3  -2    18182.72    18378.20     92.40 o 
   3   3  -2     1517.81     1511.65     11.34 o 
   4   3  -2    11416.03    11473.86    101.35 o 
   5   3  -2      790.11      781.96     20.32 o 
   6   3  -2    10346.17     9637.86     33.01 o 
   7   3  -2     2739.87     2803.95    105.46 o 
   8   3  -2     1689.09     1787.67     40.51 o 
   9   3  -2      327.38      346.87     24.32 o 
  10   3  -2      191.33      240.04     28.35 o 
  11   3  -2       33.42       51.26     48.14 o 
   0   4  -2    23581.98    24274.88     93.55 o 
   1   4  -2     9301.43     9518.77     64.07 o 
   2   4  -2       94.91      101.48      4.89 o 
   3   4  -2      358.57      395.48      8.26 o 
   4   4  -2     2399.07     2403.68     23.64 o 
   5   4  -2     1446.22     1395.70     14.14 o 
   6   4  -2      908.96      883.52     28.13 o 
   7   4  -2      197.27      167.37     14.90 o 
   8   4  -2      822.99      785.50     60.31 o 
   9   4  -2     1238.39     1295.98     43.88 o 
  10   4  -2      349.78      446.45     47.76 o 
   1   5  -2     6534.02     6464.29     81.61 o 
   2   5  -2     2910.89     2804.84     35.99 o 
   3   5  -2     8727.17     8262.92     51.90 o 
   4   5  -2      236.19      237.76      7.57 o 
   5   5  -2     5456.06     5338.75     90.55 o 
   6   5  -2      821.37      816.53     15.10 o 
   7   5  -2     1859.24     1759.56     29.92 o 
   8   5  -2      238.52      260.07     23.44 o 
   9   5  -2     1054.41     1248.01     48.85 o 
  10   5  -2      258.00      358.98     50.67 o 
   0   6  -2     2859.83     2941.84     70.84 o 
   1   6  -2     4648.08     4818.49     47.34 o 
   2   6  -2    10785.53    11049.00    132.31 o 
   3   6  -2    12351.47    12070.40     83.50 o 
   4   6  -2      901.43      812.00     40.73 o 
   5   6  -2     4103.17     4097.04     67.05 o 
   6   6  -2     2204.85     2048.70     20.50 o 
   7   6  -2      733.72      741.13     42.30 o 
   8   6  -2      359.35      352.00     62.86 o 
   9   6  -2      145.95      155.34     44.65 o 
  10   6  -2      581.51      643.32     42.83 o 
   1   7  -2     1124.18     1105.63     21.22 o 
   2   7  -2      584.32      623.32     10.26 o 
   3   7  -2     1479.10     1499.21     30.58 o 
   4   7  -2     1652.67     1627.06     44.03 o 
   5   7  -2     1728.07     1684.10     31.30 o 
   6   7  -2      921.77      932.35     28.02 o 
   7   7  -2       38.48       62.60     21.68 o 
   8   7  -2      910.72      995.98     48.10 o 
   9   7  -2      223.67      274.45     40.93 o 
  10   7  -2      161.35      201.73     55.40 o 
   0   8  -2     4504.64     4193.46     65.15 o 
   1   8  -2     4478.19     4462.49     38.56 o 
   2   8  -2     1723.91     1663.53     20.92 o 
   3   8  -2     1918.50     1996.31     26.25 o 
   4   8  -2      111.53      104.52     14.92 o 
   5   8  -2     1299.47     1261.49     25.03 o 
   6   8  -2      180.42      216.76     16.97 o 
   7   8  -2      289.22      415.36     43.19 o 
   8   8  -2      324.78      538.27     48.31 o 
   9   8  -2      457.41      558.44     48.01 o 
   1   9  -2     9587.18     9354.06     89.40 o 
   2   9  -2      780.64      760.76     20.62 o 
   3   9  -2     1201.38     1139.21     13.49 o 
   4   9  -2     1503.63     1666.62     18.18 o 
   5   9  -2      287.80      311.71     16.83 o 
   6   9  -2     1068.73     1082.10     63.23 o 
   7   9  -2     2823.22     3206.11     51.91 o 
   8   9  -2      480.36      575.44     47.42 o 
   9   9  -2      260.39      331.16     51.39 o 
   0  10  -2     4538.64     4622.46    111.62 o 
   1  10  -2     1199.03     1135.15     16.79 o 
   2  10  -2      155.77      148.39     15.33 o 
   3  10  -2      455.98      470.81     15.10 o 
   4  10  -2      453.71      474.55     16.10 o 
   5  10  -2      267.36      263.49     20.39 o 
   6  10  -2      148.16      155.50     40.00 o 
   7  10  -2       33.61       52.89     47.30 o 
   8  10  -2      107.26      133.25     42.00 o 
   1  11  -2      293.09      251.57     19.68 o 
   2  11  -2     1299.07     1195.69     21.25 o 
   3  11  -2     1042.14     1087.56     21.17 o 
   4  11  -2     1651.40     1777.31     24.27 o 
   5  11  -2      442.85      461.67     22.94 o 
   6  11  -2      346.45      391.36     30.96 o 
   7  11  -2      671.13      744.50     34.81 o 
   8  11  -2       62.45       96.77     55.06 o 
   0  12  -2     4419.08     4049.34     47.19 o 
   1  12  -2      456.92      462.37     27.59 o 
   2  12  -2      446.35      457.84     27.04 o 
   3  12  -2     2724.51     2797.30     45.28 o 
   4  12  -2      482.76      487.52     29.03 o 
   5  12  -2      622.17      650.87     25.17 o 
   6  12  -2      347.08      413.25     33.84 o 
   7  12  -2       99.80       74.13     53.65 o 
   1  13  -2      317.85      314.53     20.12 o 
   2  13  -2       10.19       24.98     23.65 o 
   3  13  -2      309.02      303.76     28.85 o 
   4  13  -2      656.27      728.93     56.24 o 
   5  13  -2        9.51      -12.08     48.71 o 
   6  13  -2      331.15      317.43     35.74 o 
   0  14  -2     2040.12     2038.91    177.33 o 
   1  14  -2      284.45      300.21     21.15 o 
   2  14  -2     1005.05      953.09     38.11 o 
   3  14  -2      531.26      595.54     33.16 o 
   4  14  -2       31.43       61.09     32.09 o 
   5  14  -2       62.91       48.76     52.68 o 
   1  15  -2      581.39      548.26     46.99 o 
   2  15  -2      316.72      349.38     36.85 o 
   3  15  -2       15.67       42.03     35.40 o 
   4   0  -1     5590.87     5915.35     25.91 o 
   6   0  -1     4705.42     4794.65     69.20 o 
   8   0  -1     1290.13     1310.35     32.54 o 
   1   1  -1     3806.20     3783.59     48.96 o 
   2   1  -1     8713.93     8101.78    119.20 o 
   3   1  -1    22235.00    22765.92    168.31 o 
   4   1  -1     1015.91     1048.74     22.39 o 
   5   1  -1     4169.49     4172.38     65.74 o 
   6   1  -1     2185.24     2150.12     30.46 o 
   7   1  -1      103.11       91.66     11.30 o 
   8   1  -1     2510.31     2659.22     22.52 o 
   9   1  -1      489.97      488.57     30.96 o 
  10   1  -1      433.68      495.22     38.56 o 
   1   2  -1    11622.18    11935.52     85.68 o 
   2   2  -1    21036.21    21620.13    172.85 o 
   3   2  -1     8814.62     8803.07     92.16 o 
   4   2  -1    22522.82    22279.77    124.00 o 
   5   2  -1     5782.87     5636.02    129.12 o 
   6   2  -1     3179.95     3203.62     62.78 o 
   7   2  -1     3796.85     3847.82     83.69 o 
   8   2  -1      131.11      145.94     29.06 o 
   9   2  -1      372.40      403.92     36.82 o 
  10   2  -1      402.09      424.18     39.17 o 
  11   2  -1       21.52       61.59     35.99 o 
   0   3  -1    12438.16    12562.35     60.89 o 
   1   3  -1      412.82      493.79      9.68 o 
   2   3  -1    15090.91    14899.65     76.47 o 
   3   3  -1     1015.80     1071.78      6.31 o 
   4   3  -1     2679.28     2619.85     28.63 o 
   5   3  -1      115.31      122.40      7.09 o 
   6   3  -1     1021.19     1057.00     29.50 o 
   7   3  -1       40.02        5.21     13.24 o 
   8   3  -1      928.59     1025.82     37.83 o 
   9   3  -1       28.38       43.46     45.21 o 
  10   3  -1      811.52      885.96     45.89 o 
  11   3  -1       45.56      138.20     47.68 o 
   1   4  -1    41216.97    41338.07    221.09 o 
   2   4  -1      831.36      873.23     17.81 o 
   3   4  -1     7044.08     7319.90     65.25 o 
   4   4  -1     4887.98     4894.70     22.94 o 
   5   4  -1      785.17      757.22     25.19 o 
   6   4  -1     1194.00     1167.40     15.25 o 
   7   4  -1     4696.65     4313.08     35.90 o 
   8   4  -1      360.50      428.12     32.56 o 
   9   4  -1      673.35      818.34     42.94 o 
  10   4  -1      376.72      414.88     46.10 o 
  11   4  -1       24.68      100.61     45.01 o 
   0   5  -1     9106.66     9206.10     40.85 o 
   1   5  -1     6324.00     6182.17    106.79 o 
   2   5  -1     1635.21     1637.67     16.11 o 
   3   5  -1      938.54      905.88      9.26 o 
   4   5  -1     1700.21     1708.55     31.31 o 
   5   5  -1     2865.12     2911.49     92.00 o 
   6   5  -1     4386.49     4178.85     97.57 o 
   7   5  -1      261.24      256.52     23.46 o 
   8   5  -1     2889.50     3329.91     51.92 o 
   9   5  -1      632.91      632.63     39.32 o 
  10   5  -1      341.22      417.89     49.31 o 
   1   6  -1     2451.18     2504.15     29.55 o 
   2   6  -1     2492.36     2509.13     56.01 o 
   3   6  -1      677.71      737.75     12.87 o 
   4   6  -1     4059.83     4051.66     22.92 o 
   5   6  -1     1027.92     1102.46     18.18 o 
   6   6  -1     2115.72     1966.35     18.69 o 
   7   6  -1      338.60      381.62     33.27 o 
   8   6  -1     1033.11     1149.23     40.60 o 
   9   6  -1       92.55      111.39     43.51 o 
  10   6  -1       74.40      167.57     49.28 o 
   0   7  -1     1666.45     1706.53     25.17 o 
   1   7  -1     3624.28     3637.85     45.21 o 
   2   7  -1     5265.67     5177.74     76.23 o 
   3   7  -1    15990.75    15516.86    218.34 o 
   4   7  -1      907.00      909.75     28.32 o 
   5   7  -1     5778.86     5551.14    146.64 o 
   6   7  -1      488.54      598.37     36.53 o 
   7   7  -1      227.48      256.47     33.70 o 
   8   7  -1      294.27      374.40     39.73 o 
   9   7  -1      490.07      540.66     44.83 o 
  10   7  -1      340.86      464.16     44.03 o 
   1   8  -1     7113.21     7083.76    109.79 o 
   2   8  -1     2494.08     2578.05     53.51 o 
   3   8  -1     5186.61     5020.09     59.96 o 
   4   8  -1     3108.99     3122.60     37.30 o 
   5   8  -1     3384.42     3323.60     77.93 o 
   6   8  -1      489.09      504.08     35.25 o 
   7   8  -1      100.93       89.60     35.01 o 
   8   8  -1      149.14      232.72     44.61 o 
   9   8  -1      662.05      868.73     53.69 o 
   0   9  -1     5443.99     5174.46    112.09 o 
   1   9  -1      699.06      734.36     14.25 o 
   2   9  -1     3399.10     3386.87     58.65 o 
   3   9  -1     1227.91     1325.66     16.41 o 
   4   9  -1      293.03      300.77     14.40 o 
   5   9  -1      160.24      177.57     20.53 o 
   6   9  -1      229.17      253.01     37.58 o 
   7   9  -1       80.20       94.80     41.64 o 
   8   9  -1      465.94      562.49     50.62 o 
   9   9  -1       74.25      166.08     51.24 o 
   1  10  -1     3567.20     3497.47     81.59 o 
   2  10  -1     3190.40     3206.00     56.35 o 
   3  10  -1      107.57      100.71     13.92 o 
   4  10  -1     1346.54     1451.22     37.13 o 
   5  10  -1      419.13      429.73     36.59 o 
   6  10  -1     1976.45     2245.01     48.49 o 
   7  10  -1     1170.35     1354.28     52.13 o 
   8  10  -1      364.65      478.13     52.21 o 
   0  11  -1      352.15      346.83     19.84 o 
   1  11  -1     2431.72     2484.29     63.84 o 
   2  11  -1      125.58      130.19     18.73 o 
   3  11  -1     1578.91     1606.62     36.99 o 
   4  11  -1      101.88       84.20     22.94 o 
   5  11  -1      990.59      929.73     40.78 o 
   6  11  -1       32.21       36.84     43.50 o 
   7  11  -1      177.17      148.45     41.13 o 
   8  11  -1       30.43       23.71     46.09 o 
   1  12  -1       90.35      102.14     17.49 o 
   2  12  -1      359.17      315.44     26.58 o 
   3  12  -1      366.02      358.43     24.53 o 
   4  12  -1     1590.27     1600.83     38.59 o 
   5  12  -1      296.20      251.40     28.17 o 
   6  12  -1      208.38      176.21     37.39 o 
   7  12  -1      368.19      325.06     51.61 o 
   0  13  -1     2289.30     2279.76     47.06 o 
   1  13  -1      184.94      205.14     21.00 o 
   2  13  -1     2261.30     2244.57     74.95 o 
   3  13  -1      374.50      296.73     27.33 o 
   4  13  -1      157.93      119.14     51.36 o 
   5  13  -1       73.81       -4.57     57.32 o 
   6  13  -1      285.26      349.03     55.77 o 
   1  14  -1      351.46      321.85     28.46 o 
   2  14  -1       87.45       88.02     27.42 o 
   3  14  -1      319.50      281.49     31.38 o 
   4  14  -1      399.51      407.11     54.30 o 
   5  14  -1      495.49      472.76     59.35 o 
   0  15  -1      773.35      721.76     48.51 o 
   1  15  -1      210.65      199.46     29.57 o 
   2  15  -1      247.19      214.80     30.12 o 
   3  15  -1      217.12      203.53     33.96 o 
   4  15  -1       36.57       17.10     48.92 o 
   1  16  -1      120.76       85.51     54.22 o 
   2   0   0    12604.58    12316.24    152.55 o 
   4   0   0     7755.75     7823.80    121.90 o 
   6   0   0     2945.36     3091.19     42.79 o 
   8   0   0     6992.74     7331.93     50.62 o 
   1   1   0     3766.36     4111.37     17.27 o 
   2   1   0       90.15       97.20      5.02 o 
   3   1   0     6613.35     6677.83    113.34 o 
   4   1   0       91.56       91.30      9.59 o 
   5   1   0      582.39      603.49      8.09 o 
   6   1   0     2932.77     2892.38     14.00 o 
   7   1   0     9978.64    10653.74    144.91 o 
   8   1   0       79.40       74.64     17.12 o 
   9   1   0       83.92       76.19     31.38 o 
  10   1   0      276.60      384.43     39.36 o 
   0   2   0     1060.24     1038.86     10.41 o 
   1   2   0     3035.24     3203.49     14.94 o 
   2   2   0      450.36      460.26      9.71 o 
   3   2   0    24993.20    24437.68    136.85 o 
   4   2   0      323.01      301.36      5.28 o 
   5   2   0     1817.21     1773.29     25.89 o 
   6   2   0      576.30      549.67     10.96 o 
   7   2   0       92.75      119.37     15.94 o 
   8   2   0       30.13       47.19     30.61 o 
   9   2   0       53.16       34.74     29.14 o 
  10   2   0      199.36      295.76     39.93 o 
  11   2   0     1402.71     1537.04     51.06 o 
   1   3   0      869.59      812.28     12.40 o 
   2   3   0     6890.25     6908.19     69.36 o 
   3   3   0      319.94      320.44      6.19 o 
   4   3   0    35381.88    34761.73    194.52 o 
   5   3   0     5157.61     5377.90     66.04 o 
   6   3   0      155.35      178.01     10.02 o 
   7   3   0     1586.24     1734.99     35.19 o 
   8   3   0      976.00     1028.62     36.75 o 
   9   3   0      801.49     1051.58     40.09 o 
  10   3   0     1721.63     1901.32     46.22 o 
  11   3   0       20.69       33.30     44.19 o 
   0   4   0       33.43       54.77      7.31 o 
   1   4   0     6281.91     6245.47     60.54 o 
   2   4   0    22824.71    23072.34    160.74 o 
   3   4   0     4292.59     4266.50     29.49 o 
   4   4   0       13.09       22.37      5.97 o 
   5   4   0      327.17      307.30      7.87 o 
   6   4   0      108.17      110.47     13.38 o 
   7   4   0      345.43      360.25     46.74 o 
   8   4   0      159.84      191.70     35.78 o 
   9   4   0      157.47      149.27     40.27 o 
  10   4   0      388.97      475.47     43.04 o 
  11   4   0      474.39      525.85     47.16 o 
   1   5   0    16614.93    15744.22     93.09 o 
   2   5   0       43.76       37.67      5.77 o 
   3   5   0       69.22       97.51      5.72 o 
   4   5   0     3492.61     3365.97     54.80 o 
   5   5   0     2141.47     1874.62     47.39 o 
   6   5   0        0.05        0.95     14.07 o 
   7   5   0     6545.65     7008.05     55.24 o 
   8   5   0       71.91       62.19     37.73 o 
   9   5   0       74.47      134.64     43.25 o 
  10   5   0        5.09       91.03     46.85 o 
   0   6   0    24317.53    24976.50    120.30 o 
   1   6   0     8348.37     8728.69     79.99 o 
   2   6   0      176.72      170.09      6.99 o 
   3   6   0     9618.03     9654.02     88.31 o 
   4   6   0      135.82      132.33      9.01 o 
   5   6   0     9306.82     9088.22     80.33 o 
   6   6   0      763.48      768.24     33.50 o 
   7   6   0      470.64      535.05     38.45 o 
   8   6   0     1778.33     1838.53     42.85 o 
   9   6   0      123.28      196.99     43.80 o 
  10   6   0      215.56      291.24     48.76 o 
   1   7   0       89.91      111.57      6.54 o 
   2   7   0     1640.33     1674.38     42.94 o 
   3   7   0     1795.61     1830.10     27.35 o 
   4   7   0      153.71      145.31     10.50 o 
   5   7   0      395.30      381.91     29.36 o 
   6   7   0     2426.04     2393.35     41.54 o 
   7   7   0      684.29      682.32     37.83 o 
   8   7   0      965.86     1148.25     47.36 o 
   9   7   0       51.68       72.26     37.96 o 
  10   7   0        6.74       18.77     46.03 o 
   0   8   0     4196.27     3742.13     56.62 o 
   1   8   0     1157.20     1125.75     25.50 o 
   2   8   0     2411.57     2354.42     18.82 o 
   3   8   0     6612.17     6580.17     93.71 o 
   4   8   0        0.24        5.43     15.13 o 
   5   8   0      788.20      742.54     30.31 o 
   6   8   0      409.67      432.03     35.77 o 
   7   8   0        0.63       -2.06     33.07 o 
   8   8   0      796.24      950.57     41.83 o 
   9   8   0      470.31      620.91     52.13 o 
   1   9   0     8628.02     8421.10    141.70 o 
   2   9   0      720.83      711.65     13.44 o 
   3   9   0     1940.49     1857.24     21.19 o 
   4   9   0     1068.76      958.52     19.54 o 
   5   9   0     4531.81     4752.94     50.12 o 
   6   9   0     1633.68     1687.89     44.94 o 
   7   9   0     1324.56     1239.57     42.33 o 
   8   9   0      314.67      369.50     44.65 o 
   9   9   0     1577.92     1842.97     51.53 o 
   0  10   0      136.71      127.32     16.87 o 
   1  10   0      798.12      784.45     16.11 o 
   2  10   0     4244.26     4277.53     58.17 o 
   3  10   0      397.06      364.59     19.01 o 
   4  10   0        7.45       10.37     18.17 o 
   5  10   0        3.00      -15.69     32.14 o 
   6  10   0        5.22      -25.39     40.08 o 
   7  10   0      328.49      249.57     38.57 o 
   8  10   0       98.93      184.95     50.37 o 
   9  10   0        1.13       53.01     53.68 o 
   1  11   0     1972.60     1992.67     92.91 o 
   2  11   0     1502.09     1455.94     49.72 o 
   3  11   0       74.62       89.49     19.58 o 
   4  11   0     2626.93     2681.16     43.28 o 
   5  11   0      467.17      475.87     39.00 o 
   6  11   0      678.86      732.43     40.79 o 
   7  11   0      712.81      656.69     42.19 o 
   8  11   0      185.11      226.48     54.01 o 
   0  12   0      430.26      452.85     42.47 o 
   1  12   0     1976.92     1915.01     27.78 o 
   2  12   0     2895.84     2729.54     31.78 o 
   3  12   0      463.58      447.14     25.50 o 
   4  12   0        7.11       -3.02     35.38 o 
   5  12   0     1631.19     1709.47     43.47 o 
   6  12   0        8.33       22.92     42.84 o 
   7  12   0       77.55       71.26     48.11 o 
   1  13   0      245.81      219.89     26.78 o 
   2  13   0       59.82       13.67     25.71 o 
   3  13   0      145.13      147.76     28.51 o 
   5  13   0      454.07      436.34     44.95 o 
   6  13   0      145.55      180.30     46.07 o 
   0  14   0      462.43      398.73     34.64 o 
   1  14   0      874.24      766.21     27.60 o 
   2  14   0      533.37      436.53     28.51 o 
   4  14   0      248.60      185.43     54.78 o 
   5  14   0       91.82       62.18     59.87 o 
   1  15   0      226.85      218.39     30.01 o 
   2  15   0      848.49      845.97     34.58 o 
   3  15   0      107.30       44.98     51.59 o 
   4  15   0      205.69      196.51     43.91 o 
   0  16   0      796.43      745.31     48.16 o 
   1  16   0        0.53      -13.55     27.75 o 
   2   0   1    13090.36    13685.43    216.11 o 
   4   0   1     5345.26     5270.41    175.37 o 
   6   0   1     4839.13     4736.48    183.24 o 
   8   0   1     1312.07     1364.31     32.12 o 
   0   1   1    22321.82    20920.43     91.79 o 
   1   1   1     3365.09     3645.15     15.50 o 
   2   1   1     6821.97     7065.88     66.43 o 
   3   1   1    22528.80    22868.68    111.80 o 
   4   1   1     1052.30     1057.48     14.46 o 
   5   1   1     4332.35     4254.67     62.75 o 
   6   1   1     2400.96     2275.51     14.98 o 
   7   1   1      132.97      143.69     16.45 o 
   8   1   1     2405.97     2419.95     47.34 o 
   9   1   1      424.77      426.42     29.93 o 
  10   1   1      420.95      488.45     34.40 o 
   1   2   1    11290.65    11758.79    193.40 o 
   2   2   1    21290.23    22554.57     49.55 o 
   3   2   1     8138.56     8395.99     72.02 o 
   4   2   1    23270.70    22967.46    120.81 o 
   5   2   1     5765.15     5548.72     55.39 o 
   6   2   1     3145.89     3120.20     27.36 o 
   7   2   1     3618.00     3763.52     40.34 o 
   8   2   1      131.65      154.62     28.13 o 
   9   2   1      435.21      469.76     31.61 o 
  10   2   1      419.00      462.47     35.27 o 
  11   2   1       13.07       63.80     38.91 o 
   1   3   1      464.30      539.22     10.81 o 
   2   3   1    15245.09    15150.66     74.27 o 
   3   3   1     1104.20     1140.22      7.04 o 
   4   3   1     2600.95     2597.11     14.71 o 
   5   3   1      103.62      114.68      5.75 o 
   6   3   1      992.85      978.20     22.08 o 
   7   3   1       30.01       39.94     27.48 o 
   8   3   1      951.87     1024.55     36.81 o 
   9   3   1       41.07       44.18     33.37 o 
  10   3   1      785.90      826.91     39.96 o 
  11   3   1       51.46       89.07     42.71 o 
   1   4   1    43430.78    42094.77    547.02 o 
   2   4   1      809.31      864.34     11.67 o 
   3   4   1     7359.70     7243.46     16.23 o 
   4   4   1     5317.42     5158.24     97.38 o 
   5   4   1     1019.65      936.54     26.83 o 
   6   4   1     1196.95     1152.17     31.22 o 
   7   4   1     4544.73     4508.42     45.37 o 
   8   4   1      384.94      427.28     34.26 o 
   9   4   1      621.16      784.01     40.98 o 
  10   4   1      333.91      420.04     46.44 o 
  11   4   1       17.14       75.25     49.16 o 
   0   5   1     8478.75     8864.76     37.91 o 
   1   5   1     6130.00     6051.06     56.13 o 
   2   5   1     1163.83     1191.06      9.95 o 
   3   5   1      930.42      880.93      7.36 o 
   4   5   1     1694.65     1699.12     24.24 o 
   5   5   1     2762.88     2841.05    158.36 o 
   6   5   1     4539.64     4321.97     45.09 o 
   7   5   1      295.77      300.44     29.57 o 
   8   5   1     3192.59     3188.66     45.30 o 
   9   5   1      639.68      689.18     44.31 o 
  10   5   1      342.74      389.57     41.54 o 
   1   6   1     2170.31     2210.56     24.61 o 
   2   6   1     2597.65     2703.67     43.18 o 
   3   6   1      746.90      823.76     13.31 o 
   4   6   1     4053.06     3880.21     31.24 o 
   6   6   1     2008.67     1818.43     36.56 o 
   7   6   1      420.05      461.05     34.12 o 
   8   6   1     1066.82     1108.19     39.87 o 
   9   6   1       64.44      133.38     43.73 o 
  10   6   1      101.11      144.23     42.07 o 
   0   7   1     1732.14     1773.53     35.08 o 
   1   7   1     3978.60     3844.73     63.12 o 
   2   7   1     4822.04     4778.16     88.00 o 
   3   7   1    15465.28    15000.08     85.54 o 
   4   7   1     1076.50     1104.25     15.63 o 
   5   7   1     5722.64     5492.41     48.23 o 
   6   7   1      470.02      474.70     33.14 o 
   7   7   1      207.65      238.89     36.99 o 
   8   7   1      264.15      360.59     42.21 o 
   9   7   1      525.98      638.34     50.50 o 
  10   7   1      356.01      451.70     46.58 o 
   1   8   1     7200.50     7199.78     60.58 o 
   2   8   1     2541.49     2554.46     19.50 o 
   4   8   1     2975.02     2893.32     36.95 o 
   6   8   1      515.20      441.01     32.54 o 
   7   8   1      200.13      185.53     34.04 o 
   8   8   1      133.98      192.70     44.75 o 
   9   8   1      571.33      707.69     51.59 o 
   1   9   1      648.39      662.15     25.07 o 
   2   9   1     3142.49     2993.97     21.58 o 
   3   9   1     1375.46     1492.03     19.46 o 
   5   9   1      137.90      119.67     31.25 o 
   6   9   1      158.96      182.84     36.94 o 
   7   9   1       73.32       40.52     40.38 o 
   8   9   1      389.62      400.85     44.78 o 
   9   9   1       60.40      111.19     43.76 o 
   1  10   1     3193.62     3010.57     34.11 o 
   2  10   1     3128.04     3113.25     24.06 o 
   3  10   1       90.89      101.52     17.53 o 
   4  10   1     1467.91     1557.73     34.75 o 
   5  10   1      416.21      523.79     39.65 o 
   6  10   1     1992.65     2298.90     52.59 o 
   7  10   1     1124.99     1117.25     51.75 o 
   8  10   1      325.84      388.85     51.17 o 
   1  11   1     2509.60     2293.80     39.71 o 
   2  11   1      106.59      123.42     25.60 o 
   3  11   1     1561.45     1614.50     32.86 o 
   4  11   1       82.97       78.45     30.19 o 
   5  11   1     1033.12     1061.61     42.69 o 
   6  11   1       55.66       72.58     43.84 o 
   7  11   1      129.26      121.79     48.84 o 
   8  11   1       24.01       -3.89     56.25 o 
   1  12   1       66.80       59.73     21.05 o 
   2  12   1      340.50      329.73     31.10 o 
   4  12   1     1457.06     1465.02     40.91 o 
   5  12   1      375.02      377.68     40.35 o 
   6  12   1      232.92      264.40     45.05 o 
   7  12   1      335.73      309.29     51.73 o 
   0  13   1     2351.14     2129.85     39.94 o 
   1  13   1      184.21      124.04     24.91 o 
   2  13   1     2473.70     2346.74     82.78 o 
   5  13   1       76.94       79.40     36.33 o 
   6  13   1      311.17      358.45     40.29 o 
   1  14   1      412.07      399.90     26.65 o 
   2  14   1       82.38       36.62     37.69 o 
   3  14   1      384.07      280.38     41.15 o 
   0  15   1      853.25      772.85     43.45 o 
   1  15   1      201.44      170.71     26.73 o 
   2  15   1      231.87      169.87     46.66 o 
   3  15   1      231.46      184.44     49.18 o 
   4  15   1       42.71       19.54     55.55 o 
   1  16   1      117.21      114.04     28.92 o 
   0   0   2    32170.32    32535.38    138.31 o 
   2   0   2    88647.49    84355.08    389.36 o 
   4   0   2     1895.17     1923.40     22.12 o 
   6   0   2     5533.99     5974.70     42.30 o 
   2   1   2     2241.83     2339.84     11.99 o 
   3   1   2     1930.69     2025.57     26.16 o 
   4   1   2     3057.06     3133.30     21.20 o 
   5   1   2    11275.97    11156.77    179.00 o 
   6   1   2     2244.39     2215.99     25.47 o 
   7   1   2      189.69      198.15     19.08 o 
   8   1   2      729.30      769.61     32.86 o 
   9   1   2     1950.21     2058.91     44.95 o 
   1   2   2    17454.91    17463.94     32.06 o 
   2   2   2     3724.23     3884.45     23.48 o 
   3   2   2     2210.81     2410.36     16.32 o 
   4   2   2      436.65      491.47      6.53 o 
   5   2   2     4897.69     4898.56     17.90 o 
   6   2   2       47.46       54.82     10.05 o 
   7   2   2      835.19      742.23     29.41 o 
   8   2   2      109.87      108.45     28.05 o 
   9   2   2      495.35      544.04     35.59 o 
  10   2   2      112.50      100.77     41.87 o 
   1   3   2    12751.68    12685.36    265.98 o 
   2   3   2    17658.81    17884.44    308.57 o 
   3   3   2     1315.58     1341.25     19.84 o 
   4   3   2    11470.46    11769.97     82.92 o 
   5   3   2      946.54      970.12     10.80 o 
   6   3   2    10364.06     9325.03     54.43 o 
   7   3   2     2836.52     2642.34     38.94 o 
   8   3   2     1713.77     1615.20     37.54 o 
   9   3   2      388.85      430.63     36.82 o 
  10   3   2      186.15      206.36     42.28 o 
  11   3   2       52.36       36.69     38.90 o 
   0   4   2    25291.92    24586.71     59.13 o 
   1   4   2     9665.37     9521.45     24.02 o 
   2   4   2       74.06       72.53      6.10 o 
   3   4   2      356.16      389.12      6.11 o 
   4   4   2     2572.28     2662.76     17.68 o 
   5   4   2     1230.04     1319.45     31.02 o 
   7   4   2      198.37      164.65     32.05 o 
   8   4   2      726.16      725.53     36.60 o 
   9   4   2     1217.41     1313.14     43.80 o 
  10   4   2      344.07      395.99     47.61 o 
   1   5   2     7195.74     7220.59     78.94 o 
   2   5   2     2794.85     2706.85     52.22 o 
   3   5   2     8262.37     7988.71     26.74 o 
   4   5   2      252.83      254.75     21.68 o 
   5   5   2     5193.09     5282.06    174.25 o 
   6   5   2      774.46      743.22     33.21 o 
   7   5   2     1866.79     1751.44     40.78 o 
   8   5   2      244.75      286.72     40.88 o 
   9   5   2     1086.07     1270.25     52.12 o 
  10   5   2      261.69      305.70     47.25 o 
   0   6   2     3251.43     3100.96     26.41 o 
   1   6   2     4632.44     4780.01     50.29 o 
   2   6   2    11402.04    11386.86     90.00 o 
   3   6   2    12389.56    12133.69     52.74 o 
   4   6   2      784.43      730.95     24.29 o 
   5   6   2     4125.11     4147.09     43.09 o 
   6   6   2     2158.27     2089.20     42.06 o 
   7   6   2      722.47      704.61     36.51 o 
   8   6   2      380.92      401.27     44.64 o 
   9   6   2      151.77      176.14     41.98 o 
  10   6   2      571.50      585.33     52.91 o 
   1   7   2     1040.34      991.06     30.34 o 
   2   7   2      522.48      538.81     11.71 o 
   3   7   2     1668.67     1654.10     19.04 o 
   4   7   2     1805.29     1820.83     32.14 o 
   5   7   2     1669.63     1576.58     36.29 o 
   6   7   2      923.76      923.01     37.77 o 
   7   7   2       58.43       44.47     32.32 o 
   8   7   2      831.31      794.95     46.63 o 
   9   7   2      204.74      213.72     39.47 o 
  10   7   2      171.76      174.19     44.03 o 
   2   8   2     1736.16     1583.97     17.45 o 
   3   8   2     1990.35     1995.37     30.72 o 
   4   8   2       99.33      105.84     26.89 o 
   5   8   2     1167.11     1152.59     35.76 o 
   6   8   2      244.08      253.89     35.86 o 
   7   8   2      291.05      288.89     39.88 o 
   8   8   2      317.07      388.51     47.02 o 
   9   8   2      450.74      433.61     42.31 o 
   2   9   2      707.72      650.24     16.30 o 
   3   9   2      994.87      952.53     28.33 o 
   4   9   2     1454.88     1446.91     32.87 o 
   7   9   2     3049.94     3086.38     55.96 o 
   8   9   2      586.34      563.46     49.37 o 
   9   9   2      268.01      297.40     49.54 o 
   2  10   2      170.91      145.13     16.00 o 
   3  10   2      463.76      446.14     25.96 o 
   4  10   2      462.11      489.97     30.44 o 
   5  10   2      250.36      226.26     33.85 o 
   6  10   2      100.54       94.73     40.11 o 
   7  10   2       40.03       73.48     39.09 o 
   8  10   2      100.48      114.28     42.26 o 
   1  11   2      401.07      329.78     25.01 o 
   2  11   2     1370.86     1258.57     21.23 o 
   3  11   2     1110.74     1050.47     31.17 o 
   4  11   2     1668.37     1769.07     39.82 o 
   5  11   2      424.70      434.25     40.57 o 
   6  11   2      350.62      401.38     45.03 o 
   7  11   2      700.47      778.96     50.54 o 
   8  11   2       62.66       63.43     54.40 o 
   0  12   2     4722.20     4023.73     45.70 o 
   1  12   2      389.04      358.76     30.82 o 
   3  12   2     2828.73     2750.42     38.58 o 
   4  12   2      526.83      484.94     36.20 o 
   5  12   2      688.10      663.44     43.95 o 
   6  12   2      346.46      375.85     44.73 o 
   7  12   2      118.34      138.66     52.68 o 
   1  13   2      282.89      223.94     24.30 o 
   5  13   2        0.43        2.96     42.26 o 
   6  13   2      353.42      365.75     45.85 o 
   1  14   2      304.23      232.89     25.06 o 
   1  15   2      600.26      548.02     41.95 o 
   2  15   2      294.58      286.16     45.01 o 
   3  15   2       11.81       65.21     49.64 o 
   2   0   3     9078.37     9000.50     31.28 o 
   4   0   3     7991.44     8141.84     18.00 o 
   6   0   3     5334.33     5302.38     41.10 o 
   8   0   3     1004.82      897.00     33.66 o 
   1   1   3    14008.93    13569.67    217.64 o 
   2   1   3    15105.67    15267.78    108.18 o 
   3   1   3     2551.43     2640.02     34.11 o 
   4   1   3      375.67      409.12     11.24 o 
   5   1   3     6358.08     6330.29     71.15 o 
   6   1   3     1019.76     1013.11     43.95 o 
   7   1   3      494.54      464.83     18.77 o 
   8   1   3      341.27      308.91     32.05 o 
   9   1   3     1434.72     1299.18     40.18 o 
   1   2   3     4891.97     4958.31    129.37 o 
   3   2   3     3704.31     3975.89     12.73 o 
   4   2   3     6766.54     6748.06     39.03 o 
   5   2   3     7702.94     7984.13     47.50 o 
   6   2   3     4169.31     4053.36     50.05 o 
   8   2   3      216.50      193.30     33.69 o 
   9   2   3      737.78      645.44     35.17 o 
  10   2   3      303.80      262.52     36.76 o 
   0   3   3    13664.51    14097.11    159.21 o 
   1   3   3     1106.25     1176.98     29.65 o 
   4   3   3     4423.57     4573.08     35.10 o 
   5   3   3      506.42      523.25     23.49 o 
   6   3   3     1171.44     1043.43     29.94 o 
   7   3   3       49.35       71.83     29.71 o 
   8   3   3      919.37      744.20     35.63 o 
   9   3   3        0.60       -1.84     38.98 o 
  10   3   3      631.32      561.99     47.77 o 
   1   4   3    12498.29    12220.88     27.09 o 
   4   4   3      217.44      210.39     11.15 o 
   5   4   3     6227.21     6443.48     47.22 o 
   6   4   3     2248.91     2115.53     35.15 o 
   8   4   3      480.07      399.83     33.13 o 
   9   4   3     1952.60     1960.92     49.53 o 
  10   4   3       17.66       30.35     45.92 o 
   0   5   3    16476.19    18171.27     56.65 o 
   1   5   3     3355.95     3520.57     18.91 o 
   2   5   3    11427.90    11805.41     43.39 o 
   3   5   3     6541.53     6122.69     40.42 o 
   4   5   3      147.31      133.33     23.84 o 
   5   5   3      424.51      457.26     28.53 o 
   6   5   3     1738.50     1635.56     36.41 o 
   7   5   3        2.82       15.52     33.91 o 
   8   5   3      558.93      489.61     39.68 o 
   9   5   3      628.15      647.18     45.76 o 
  10   5   3      326.72      364.89     51.14 o 
   1   6   3     4989.18     5392.34     65.94 o 
   2   6   3     2688.10     2671.87    108.93 o 
   4   6   3     1656.53     1583.28     31.00 o 
   5   6   3      191.26      191.43     28.41 o 
   6   6   3     2243.09     2228.61     42.02 o 
   7   6   3      311.43      304.23     33.72 o 
   8   6   3      608.39      544.31     42.44 o 
   9   6   3       70.55       91.16     38.43 o 
  10   6   3       19.35       38.80     45.88 o 
   1   7   3     6627.65     6757.18    109.66 o 
   2   7   3      648.96      650.83     54.56 o 
   5   7   3     5321.34     5093.82     48.13 o 
   6   7   3      794.83      777.01     37.02 o 
   8   7   3      437.60      409.34     44.95 o 
   9   7   3      600.32      518.79     50.06 o 
   3   8   3      760.91      748.01     26.18 o 
   4   8   3     2779.98     2522.24     37.39 o 
   6   8   3      124.58      103.32     35.54 o 
   7   8   3     2910.94     2809.35     52.96 o 
   8   8   3      139.12       77.73     42.87 o 
   9   8   3       70.33       31.58     51.89 o 
   3   9   3      914.66      879.16     28.61 o 
   4   9   3      740.28      739.13     33.10 o 
   5   9   3      708.28      648.70     32.68 o 
   6   9   3      529.49      537.06     42.22 o 
   7   9   3        5.79      -16.49     44.88 o 
   8   9   3       16.50      -15.18     46.26 o 
   4  10   3     4697.66     4606.27     49.26 o 
   5  10   3      733.48      688.79     37.67 o 
   6  10   3       68.95       62.79     41.16 o 
   7  10   3      356.37      323.74     46.28 o 
   8  10   3      489.64      434.67     55.17 o 
   1  11   3       32.11       -0.22     25.62 o 
   4  11   3       21.87       15.07     29.88 o 
   5  11   3      728.90      673.77     41.24 o 
   6  11   3      388.12      298.86     37.75 o 
   7  11   3        1.75       17.73     42.01 o 
   4  12   3       68.31       42.53     35.95 o 
   5  12   3      221.65      244.38     41.21 o 
   6  12   3      617.10      631.03     49.79 o 
   7  12   3      444.84      463.65     55.37 o 
   5  13   3      140.49      145.55     37.41 o 
   6  13   3      411.63      466.62     51.49 o 
   1  14   3      629.83      662.18     39.52 o 
   1  15   3       77.47       93.02     41.81 o 
   2  15   3      223.02      290.82     41.43 o 
   8   0   4     4005.01     3751.89     45.88 o 
   1   1   4     6664.58     6889.95    176.05 o 
   3   1   4     2628.86     2691.52     18.35 o 
   6   1   4      127.32      151.50     23.84 o 
   7   1   4     3620.19     3279.03     40.19 o 
   8   1   4      375.83      385.12     33.04 o 
   9   1   4      366.46      252.77     33.44 o 
   5   2   4     2029.15     2085.99     31.53 o 
   7   2   4      927.69      910.02     32.39 o 
   8   2   4      420.37      314.43     31.69 o 
   9   2   4      457.91      382.69     34.80 o 
  10   2   4       67.17        7.38     43.88 o 
   1   3   4    10035.11    10278.66     36.84 o 
   2   3   4    10293.03    10955.17     21.69 o 
   3   3   4     3393.07     3490.81     13.29 o 
   5   3   4       29.67       27.73     24.23 o 
   6   3   4     5866.83     5720.36     49.54 o 
   7   3   4      407.74      365.50     30.36 o 
   8   3   4     1161.67      994.57     40.16 o 
   9   3   4       56.58      -20.46     39.10 o 
  10   3   4      229.53      150.34     44.15 o 
   0   4   4     5747.45     5924.96     86.56 o 
   1   4   4      876.17      926.20     36.39 o 
   2   4   4      614.31      585.43     14.08 o 
   5   4   4      899.07      850.60     28.37 o 
   6   4   4      585.84      544.90     30.25 o 
   7   4   4       36.23       29.29     33.83 o 
   8   4   4      717.73      589.90     35.36 o 
   9   4   4      220.42      117.08     37.74 o 
  10   4   4       97.70       16.23     47.27 o 
   1   5   4     3648.92     3706.13     46.19 o 
   2   5   4      522.50      446.42     17.02 o 
   4   5   4     2058.45     1877.23     32.94 o 
   5   5   4     3063.53     2927.35     39.96 o 
   6   5   4       18.73       31.27     32.08 o 
   7   5   4      852.57      827.17     40.06 o 
   8   5   4       60.48       27.63     37.15 o 
   9   5   4      805.27      705.19     45.43 o 
  10   5   4      222.12      176.05     47.78 o 
   0   6   4     6139.97     5999.68     32.34 o 
   1   6   4      300.77      270.81     11.03 o 
   4   6   4      237.33      217.37     28.56 o 
   5   6   4     3380.41     3114.56     42.26 o 
   6   6   4      499.34      488.97     35.67 o 
   7   6   4      131.06      132.18     38.75 o 
   8   6   4      740.87      655.04     38.50 o 
   9   6   4       46.27        2.42     38.88 o 
   1   7   4     2732.64     2733.85     31.62 o 
   4   7   4     2319.57     2025.41     35.74 o 
   5   7   4      281.71      261.02     29.46 o 
   6   7   4      948.86      875.38     35.86 o 
   7   7   4     1823.02     1629.99     43.30 o 
   8   7   4      303.34      204.27     45.19 o 
   5   8   4      348.80      363.40     36.06 o 
   6   8   4      473.20      471.57     39.11 o 
   7   8   4      170.25      147.80     43.51 o 
   8   8   4      388.21      338.40     40.81 o 
   9   8   4      261.37      189.68     46.56 o 
   5   9   4      557.76      492.24     37.79 o 
   6   9   4      172.57      127.43     40.75 o 
   7   9   4     1905.95     1759.25     51.66 o 
   8   9   4      206.35      153.56     48.69 o 
   5  10   4      379.25      359.78     40.31 o 
   6  10   4      306.72      276.20     44.37 o 
   7  10   4       95.67       63.85     46.35 o 
   8  10   4      227.62      117.36     52.26 o 
   6  11   4      289.55      351.49     48.14 o 
   7  11   4       79.38       80.90     51.87 o 
   6  12   4      220.75      221.03     40.04 o 
   0   1   5     7316.05     7419.20     26.38 o 
   1   1   5     1267.03     1426.85     49.19 o 
   3   1   5     9806.05    10047.69     46.20 o 
   1   2   5     3726.45     3989.30     70.75 o 
   2   2   5     4214.34     4284.82     30.36 o 
   3   2   5     1534.41     1546.80     25.80 o 
   9   3   5      133.58       89.47     43.01 o 
  10   3   5      250.68      159.96     45.30 o 
   9   4   5      360.53      324.34     40.76 o 
  10   4   5       39.70       25.52     47.12 o 
   0   5   5    15554.81    17110.67     57.89 o 
   1   5   5     2983.73     3123.36    106.46 o 
   8   5   5      737.26      677.77     41.13 o 
   9   5   5       62.91       22.33     45.04 o 
   1   6   5     3419.65     3548.17     29.86 o 
   7   6   5       97.66       99.20     35.92 o 
   8   6   5      167.70      136.35     37.19 o 
   9   6   5      368.20      250.32     50.05 o 
   8   7   5       22.74       18.05     43.16 o 
   9   7   5        9.92      -21.62     46.40 o 
   8   8   5       61.88       20.89     50.85 o 
   1   1   6     5094.38     5213.70     30.63 o 
   2   1   6     3119.20     3219.63     29.41 o 
   1   2   6     2056.67     2161.16     23.40 o 
   1   3   6     5124.10     5256.46     33.13 o 
   2   3   6      829.76      819.22     22.83 o 
   0   4   6     1730.08     1834.60     25.57 o 
                                                 
